# Supplementary material for: Using the COM-B model to identify barriers to and facilitators of evidence-based nurse urine-culture practices
Source: Antimicrob Steward Healthc Epidemiol. 2023 Mar 31;3(1):e62. doi: 10.1017/ash.2023.142 (PMC10073011; doi:10.1017/ash.2023.142)
Supplement: Supplementary file 1 [file ashsup.zip]

Archive with 2 entries (2 files):
- S2732494X23001420sup001.docx
- S2732494X23001420sup002.docx
